# Supplementary material for: A new role for PHYHD1 and related dioxygenases: demethylation of 2′-O-methylated nucleosides
Source: Nucleic Acids Res. 2025 Dec 17;53(22):gkaf1379. doi: 10.1093/nar/gkaf1379 (PMC12709175; doi:10.1093/nar/gkaf1379)
Supplement: gkaf1379_Supplemental_Files [file gkaf1379_supplemental_files.zip]

Archive with 2 entries (2 files):
- FJS-SUPPLEMENTARY-DATA.pdf
- FJS-SUPPLEMENTARY-TREE.svg
